# Supplementary material for: Heterogeneity of Synchronous Lung Metastasis Calls for Risk Stratification and Prognostic Classification: Evidence from a Population-Based Database
Source: Cancers (Basel). 2022 Mar 22;14(7):1608. doi: 10.3390/cancers14071608 (PMC8996888; doi:10.3390/cancers14071608)
Supplement: Supplementary file 1 [file cancers-14-01608-s001.zip]

Archive with 1 entries (1 files):
- cancers-1641348-supplementary.pdf
